# Supplementary material for: Cardiopulmonary Effects and Pharmacokinetics of Dexmedetomidine Used as an Adjunctive Analgesic to Regional Anesthesia of the Oral Cavity with Levobupivacaine in Dogs
Source: Animals (Basel). 2022 May 9;12(9):1217. doi: 10.3390/ani12091217 (PMC9102708; doi:10.3390/ani12091217)
Supplement: Supplementary file 1 [file animals-12-01217-s001.zip]

Archive with 1 entries (1 files):
- animals-1704606-supplementary.pdf
